# Supplementary material for: General practitioners’ willingness to participate in research: A survey in central Switzerland
Source: PLoS One. 2019 Mar 1;14(3):e0213358. doi: 10.1371/journal.pone.0213358 (PMC6396922; doi:10.1371/journal.pone.0213358)
Supplement: S1 Dataset — (XLSX) [file pone.0213358.s001.xlsx]

## Sheet: dataset
gender	age	fincomp	time	topic	network	fueduc	agegr	researchinterest	region	prty	writtentel	wfz	dekubitus	migranten	anmie	hypertonie	multimorbid	placebo	apb	diags	thers	guidelines	quals	intervs	beobs
1	64	2	1	2	2	2	3	1	1	0	1	2	2	3	1	1	2	2	2	2	2	2	2	2	2
1	62	3	2	2	2	2	3	1	1	0	1	2	4	2	3	3	2	2	2	3	3	4	3	3	2
1	61	3	1	1	3	3	3	1	1	0	1	2	3	2	2	2	2	3	3	2	3	1	5	3	2
0	62	2	1	1	1	3	3	1	1	1	1	1	3	2	3	2	1	1	1	2	2	4	4	2	4
0	63	3	3	3	2	2	3	1	1	1	1	1	2	1	1	1	1	2	1	2	2	2	1	1	2
1	63	3	2	1	2	2	3	1	1	1	1	1	5	3	4	5	2	1	1	4	4	4	2	2	2
1	64	4	1	2	2	3	3	1	1	1	1	1	3	2	2	3	1	1	2	3	3	2	2	2	3
1	61	3	2	2	3	2	3	1	0	1	1	3	4	3	4	2	4	2	3	4	2	4	2	3	4
1	64	2	3	2	1	2	3	1	0	1	1	1	2	4	1	1	1	1	1	1	1	1	4	1	4
1	65	2	1	1	1	2	3	1	0	0	1	1	1	2	1	1	1	2	2	2	1	1	1	2	2
1	62	3	1	1	3	3	3	1	0	1	1	1	4	2	3	2	1	3	3	3	2	4	2	2	3
1	62	5	2	1	1	1	3	1	0	1	1	1	5	1	3	3	1	3	2	3	2	2	2	3	1
1	68	5	1	3	2	4	3	1	0	0	1	1	2	4	1	1	2	4	4	3	2	4	4	4	2
1	63	5	1	2	1	1	3	1	0	0	1	1	3	2	1	1	1	2	1	3	2	2	1	3	2
1	65	5	2	2	3	3	3	1	0	0	1	1	1	1	1	1	1	4	1	1	2	3	2	2	1
1	64		1	1	1	2	3	1	0	0	1	1	3	3	2	3	1	3	2	2	3	4	2	2	2
1	64	5	1	1	2	2	3	1	0	0	1	0	3	2	4	4	1	1	3	1	4	2	1	2	1
1	62						3	1	0	1	1	0	3	3	2	4	1	1	3	2	2	2	2	3	2
0		2	1	2	3	3		1	1	1	1	2	3	5	1	1	3	2	5	2	2	4	3	3	1
1		3	2	1	3	3		1	1	1	1	2	4	2	3	4	2	2	1	4	5	4	2	2	3
0								1	1	1	0
1								1	0	1	0
0	37	1	1	1	4	4	0	1	1	1	1	3	4	4	3	3	4	5	3	4	4	4	2	4	2
0	37	3	1	2	2	2	0	1	1	1	1	3	5	5	3	3	4	5	4	2	4	2	2	4	2
0	40	3	2	2	3	3	0	1	1	1	1	3	4	4	4	3	3	2	2	3	2	3	2	3	3
1	36	2	2	1	2	1	0	1	1	1	1	2	3	2	3	3	4	3	2	1	2	2	3	2	2
0	39	2	2	1	2	2	0	1	1	1	1	2	2	1	2	3	1	3	1	2	1	2	1	2	2
1	40	2	2	2	2	3	0	1	1	1	1	2	4	3	1	1	2	3	2	3	2	4	2	3	2
0	40	2	1	2	5	4	0	1	1	1	1	2	5	2	2	3	5	1	1	5	2	3	2	3	2
0	38	1	1	1	1	1	0	1	1	1	1	1	2	2	1	1	1	3	1	1	3	1	1	1	2
1	37	2	2	1	2	2	0	1	1	1	1	1	3	3	2	2	1	3	2	2	2	3	3	2	2
1	37	2	1	1	1	2	0	1	1	0	1	1	4	4	2	1	4	4	4	1	1	1	4	1	2
1	38	1	1	1	1	1	0	1	0	1	1	1	5	5	1	1	3	1	3	3	3	1	1	3	1
1	36	2	1	1	1	1	0	1	0	1	1	1	1	2	1	1	1	3	2	1	1	1	2	1	1
1	36	2	1	2	2	3	0	1	0	1	1	1	3	4	3	2	3	4	4	4	2	3	3	2	3
1	38	3	1	1	1	2	0	1	0	0	1	1	4	4	3	1	3	3	3	2	3	2	3	3	3
1	35	3	1	1	1	4	0	1	0	1	1	1	4	3	3	3	2	1	2	1	1	1	4	2	2
1	39	3	1	1	3	3	0	1	0	1	1	0	3	3	2	4	1	1	3	2	2	2	2	3	2
0	36						0	1	0	1	0
1	44	3	2	2	3	3	1	1	1	1	1	3	3	3	3	3	4	3	3	3	3	3	4	4	3
1	44	2	1	1	3	3	1	1	1	1	1	2	5	3	3	3	5	3	3	2	2	3	3	3	3
0	46	2	2	1	1	3	1	1	1	1	1	2		1	4	1	3	3	2	1	4	4	3	2	3
0	47	3	1	1	2	3	1	1	1	1	1	2	4	2	2	2	2	5	2	4	2	2	4	2	2
1	42	3	2	2	3	3	1	1	1	1	1	2	3	2	1	1	2	1	3	2	2	2	3	2	1
1	48	3	1	2	3	3	1	1	1	0	1	2	3	2	2	2	3	5	1	2	2	2	3	3	3
1	49	3	1	1	3	3	1	1	1	1	1	2	4	3	2	2	1	4	1	2	4	3	1	3	4
1	45	4	1	1	2	3	1	1	1	1	1	2	4	2	3	3	2	2	2	3	4	3	3	4	3
1	43	1	1	1	1	1	1	1	1	0	1	1	3	5	1	1	2	5	4	2	3	5	3	3	2
1	49	1	1	1	2	3	1	1	1	1	1	1	4	1	1	1	2	2	1	1	1	3	2	3	2
0	47	2	3	1	2	2	1	1	1	0	1	1	3	1	1	1	3	2	1	1	1	1	3	1	1
0	48	2	1	2	1	2	1	1	1	1	1	1	2	1	3	2	2	2	2	2	2	1	3	2	2
1	44	2	2	2	2	2	1	1	1	0	1	1	3	4	1	1	2	3	2	1	1	1	2	2	2
1	47	3	3	1	1	2	1	1	1	1	1	1	2	2	1	2	1	2	1	1	2	2	2	2	2
1	46	3	2	1	2	3	1	1	1	1	1	1	5	1	2	2	3	2	3	1	1	2	4	2	2
1	44	3	1	1	1	2	1	1	1	1	1	1	2	1	2	2	1	1	1	2	2	1	2	2	2
0	44	3	1	2	2	2	1	1	1	1	1	1	2	1	2	1	2	2	1	1	2	1	2	2	2
1	50	4	1	2	2	4	1	1	1	1	1	1	5	2	2	3	2	5	3	2	2	2	2	2	4
1	50	3	1	1	1	2	1	1	1	1	0
1	49	1	1	1	1	1	1	1	0	1	1	2	5	5	5	3	3	5	3	3	3	2	5	5	3
1	44	2	1	1	1	1	1	1	0	1	1	2	2	3	2	1	1	1	2	2	2	2	2	2	2
1	50	3	1	2	2	2	1	1	0	1	1	2	3	3	2	2	2	4	3	2	3	1	3	2	2
1	42	2	1	1	1	3	1	1	0	1	1	1	3	4	1	1	3	3	2	2	2	3	4	3	3
1	46	3	1	2	4	2	1	1	0	1	1	1	4	4	3	3	1	5	4	1	1	3	3	2	2
0	42	3		4	1	1	1	1	0	1	1	1	3	4	3	3	2	2	2	2	3	3	2	3	3
1	41	3	1	1	1	2	1	1	0	0	1	1	3	1	3	1	1	1	1	3	1	1	3	1	3
0	51	3	1	1	2	3	2	1	1	1	1	3	2	3	4	2	4	5	3	2	4	2	3	2	4
1	54	2	1	1	1	3	2	1	1	1	1	2	5	5	2	2	4	2	3	2	3	4	2	4	3
0	56	2	2		3	3	2	1	1	1	1	2	1	2	2	2	1	2	3	3	3	4	3	3	3
1	56	3	1	1	3	4	2	1	1	0	1	2	4	4	2	2	2	4	4	3	4	3	4	3	2
0	55	3	1	1	4	4	2	1	1	1	1	2	4	2	3	2	3	4	3	4	4	4	4	4	4
0	59	3	2	1	2	3	2	1	1	0	1	2	3	2	2	2	3	4	3	2	4	3	3	3	2
0	51	3	1	1	3	4	2	1	1	1	1	2	4	2	1	1	2	3	1	3	3	2	1	3	4
0	51	4	2	1	3	2	2	1	1	1	1	2	2	2	3	3	1	1	1	2	2	3	3	2	1
0	52	4	1	2	4	4	2	1	1	1	1	2	4	4	2	2	4	5	4	2	2	4	4	4	2
1	56	4	1	2	2	3	2	1	1	1	1	2	3	2	3	3	2	4	2	3	3	3	2	2	2
0	59	4	1	2	2	3	2	1	1	0	1	2	5	2	2	2	5	5	4	5	4	4	4	4	2
1	51						2	1	1	1	1	2	1	3	2	2	2	2	2	2	2	2	2	2	2
1	58		1	1	2	3	2	1	1	0	1	2	4	4	3	2	2	3	2	2	2	3	3	2	3
1	52	1	1	1	3	3	2	1	1	1	1	1	5	3	2	1	3	3	1	1	3	1	2	3	3
1	52	2	1	1	1	2	2	1	1	1	1	1	3	4	2	1	3	2	2	2	3	3	4	2	2
0	54	2	1	2	2	2	2	1	1	1	1	1	5	5	3	4	5	3	3	3	3	3	4	4	3
1	60	2	2	1	2	2	2	1	1	0	1	1		3	2	2	1	2	1	2	2	2	3	3	2
1	54	2	1	1	3	3	2	1	1	1	1	1	4	1	1	1	2		2	1	1	2	2	2	2
1	51	2	3	1	1	1	2	1	1	0	1	1	1	1	1	1	1	1	1	1	1	1	1	1	1
1	58	2	1	2	2	2	2	1	1	1	1	1	4	2	2	2	1	3	1	2	2	3	1	2	3
1	54	3	1	1	2	2	2	1	1	1	1	1	3	2	2	1	2	2	2	2	2	3	2	2	2
1	60	3	1	1	2	2	2	1	1	0	1	1	4	4	1	1	1	2	1	2	2	2	1	2	2
1	59	3	2	1	2	3	2	1	1	1	1	1	3	1	2	2	1	2	1	2	1	2	3	1	2
1	57	3	3	2	1	1	2	1	1	1	1	1	3	3	1	1	1	1	2	1	1	3	3	1	1
1	51	3	1	1	2	3	2	1	1	1	1	1	4	3	2	1	3	4	1	2	3	1	1	2	2
0	51	3	2	2	2	2	2	1	1	1	1	1	3	1	3	2	1	2	3	3	4	3	2	4	4
1	51	3	1	1	2	2	2	1	1	1	1	1	3	1	2	1	1	1	2	2	2	3	1	1	2
1	52	3	2	1	1	2	2	1	1	1	1	1	3	1	1	3	3	2	2	1	1	1	1	1	1
1	52	3	1	2	1	2	2	1	1	0	1	1	2	2	2	3	2	2	3	2	2	2	1	1	2
0	51	4	1	1	2	3	2	1	1	1	1	1	5	1	2	2	1	3	1	2	2	1	3	1	1
0	55	4	2	2	2	3	2	1	1	0	1	1	4	3	2	3		3	1		4	2	1	2	2
1	59	5	1	1	1	2	2	1	1	0	1	1	5	5	1	2	3	1	1	1	3	3	3	3	3
1	52		1	1	2	3	2	1	1	1	1	1	3	2	2	1	1	2	2	2	3	2	2	3	3
1	56	2	1	2	2	3	2	1	0	1	1	2	4	4	3	4	3	4	2	3	3	2	3	3	3
0	51	3	1	2	4	3	2	1	0	1	1	2	4	5	2	2	4	5	4	2	3	4	2	1	2
1	55	3	2	3	3	5	2	1	0	0	1	2	2	3	2	2	3	4	3	3	4	4	3	4	3
1	59	3	1	1	1	2	2	1	0	0	1	2	3	2	2	2	1	4	2	1	1	2	4	2	3
1	60	4	1	2	3	3	2	1	0	1	1	2	4	3	5	5	2	5	5	5	5	5	5	3	4
1	58	1	1	1	1	1	2	1	0	0	1	1	3	3	1	1	3	4	3	1	1	3	2	3	3
1	59	2	1	1	1	4	2	1	0	1	1	1	5	5	3	4	2	4	1			1			1
1	55	2	1	1	1	1	2	1	0	1	1	1	5	3	1	1	1	5	2	1	1	1	3	2	2
1	55	3	1	1	1	3	2	1	0	1	1	1	2	2	1	1	1	4	2	2	2	1	3	4	2
1	55	3	2	2	1	1	2	1	0	0	1	1	2	2	2	2	1	2	1	2	1	2	2	1	1
1	51	3	2	1	1	2	2	1	0	0	1	1	3	2	3	2	1	2	1	3	2	1	3	3	3
0	59	3	1	1	2	2	2	1	0	0	1	1	2	2	1	1	1	3	1	2	2	2	2	3	3
1	56	3	1	1	1	2	2	1	0	1	1	1	2	3	2	2	2	3	1	2	3	2	2	2	2
1	51	3	2	1	2	2	2	1	0	0	1	1	3	2	1	1	1	3	2	2	2	1	2	2	2
1	54	4	2	2	3	3	2	1	0	0	1	1	3	3	2	1	1	3	1	3	2	1	3	2	1
1	51	4	2	2	2	3	2	1	0	1	1	1	3	3	3	2	2	2	2	2	2	2	2	2	2
1	53						2	1	0	1	0
1	61	4	3	2	2	4	3	0	1	0	1	3	5	5	5	5	5	5	5	5	5	5
1	64						3	0	1	1	0
1	66						3	0	1	1	0
1	65						3	0	1	0	0
1	63						3	0	1	1	0
1	64						3	0	1	0	0
1	65						3	0	1	1	0
0	61						3	0	1	1	0
1	64						3	0	1	0	0
1	62						3	0	1	1	0
1	61						3	0	1	0	0
1	64						3	0	1	0	0
1	63	4	1	2	3	3	3	0	0	0	1	3	3	3	3	2	2	3	3	3	3	3	3	3	5
1	62	4	4	4	4	4	3	0	0	0	1	3	2	2	2	2	2	4	2	4	4	5	2	4	3
0	65	2	1	2	3	3	3	0	0	1	1	2	1	3	2	1	2	3	2	2	2	2	2	2	2
1	61	4	1	2	2	2	3	0	0	0	1	2	3	2	4	4	2	3	2	4	4	2	3	3	3
1	65	5	1	1	1	2	3	0	0	0	1	2	5	5	5	5	5	5	2	5	5	5	3	5	5
1	65	3	2	1			3	0	0	0	1	1	2	1	3	3	1	4	1	2	5	1	1	3	2
1	63	3	1	1	4	4	3	0	0	0	0
1	62						3	0	0	0	0
1	64						3	0	0	0	0
1	65						3	0	0	1	0
1	64						3	0	0	0	0
1	65						3	0	0	0	0
1	63						3	0	0	0	0
1	65						3	0	0	1	0
1	64						3	0	0	1	0
1	65						3	0	0	1	0
1	62						3	0	0	1	0
1	66						3	0	0	1	0
1	66						3	0	0	1	0
1	63						3	0	0	1	0
1	61						3	0	0	0	0
1	62						3	0	0	0	0
1	61						3	0	0	1	0
1	65						3	0	0	0	0
1	64						3	0	0	0	0
0		2	1	2	2	2		0	1	1	1	2	4	3	2	2	3	2	3	2	3	3	4	3	4
0	37	5	2	2	2	2	0	0	1	1	1	3	3	3	2	3	2	3	2	3	3	2	3	3	5
0	40	3	1	1	1	2	0	0	1	1	1	2	2	2	2	2	2	2	2	2	2	3	2	2	2
0	40	5	1	1	1	1	0	0	1	1	1	2	3	3	3	3	3	3	3	3	3	3	2	2	2
0	38						0	0	1	1	0
1	37						0	0	1	1	0
0	40						0	0	1	1	0
0	40						0	0	1	0	0
0	36	3	1	1	2	4	0	0	0	1	1	1	3	4	2	2	3	4	4	3	3	3	4	2	3
0	37						0	0	0	1	0
0	40						0	0	0	1	0
0	34						0	0	0	1	0
0	37						0	0	0	1	0
1	40						0	0	0	1	0
0	37						0	0	0	1	0
1	42	5	3	3	5	5	1	0	1	0	1	3	5	5	3	2	2	4	5	5	5	5	5	5	5
1	42		2	2			1	0	1	0	1	2	2	2	1	1	3	1	1	2	1	1	2	2	2
0	49	5	4	1	3	3	1	0	1	1	1	1	4	4	4	4	4	4	2	4	4	4	3	4	4
0	47	5	1	1	1	2	1	0	1	0	1	1	3	3	1	1	2	4	3	1	2	3	3	3	3
1	44						1	0	1	1	0
1	42						1	0	1	1	0
0	42						1	0	1	0	0
0	50						1	0	1	1	0
0	46						1	0	1	0	0
0	44						1	0	1	0	0
1	44						1	0	1	1	0
1	48						1	0	1	1	0
0	44						1	0	1	1	0
1	44						1	0	1	0	0
1	43						1	0	1	1	0
1	43						1	0	1	0	0
0	47						1	0	1	0	0
0	44						1	0	1	1	0
1	44						1	0	1	0	0
1	46						1	0	1	1	0
1	43						1	0	1	1	0
1	49						1	0	1	0	0
0	50						1	0	1	1	0
1	43	4	1	4	4	4	1	0	0	1	1	2	5	4	4	4	4	2	2	4	4	4	4	4	4
1	43						1	0	0	0	0
1	49						1	0	0	1	0
1	50						1	0	0	0	0
0	43						1	0	0	1	0
0	47						1	0	0	1	0
0	41						1	0	0	1	0
1	41						1	0	0	1	0
0	48						1	0	0	1	0
1	48						1	0	0	0	0
1	54	2	1	1	3	3	2	0	1	0	1	3	4	3	3	2	2	3	3	4	4	2	3	2	3
1	51	3	3	3	3	3	2	0	1	0	1	3	3	3	3	3	3	3	3	3	3	3	3	3	3
0	58	3	1	1	2	2	2	0	1	0	1	2	5	3	2	2	3	2	2	2	2	3	1	3	2
1	53	4	1	1	2	3	2	0	1	1	1	2	2	3	2	3	2	3	3	2	2	3	2	2	2
0	56	1	1	2	2	2	2	0	1	0	1	1	1	2	2	2	1	3	2	2	2	3	2	1	1
1	51						2	0	1	1	0
1	59						2	0	1	1	0
0	59						2	0	1	0	0
1	51						2	0	1	1	0
1	60						2	0	1	1	0
1	56						2	0	1	0	0
0	59						2	0	1	0	0
1	54						2	0	1	0	0
0	51						2	0	1	1	0
1	51						2	0	1	1	0
0	51						2	0	1	0	0
0	53						2	0	1	1	0
1	52						2	0	1	0	0
0	58						2	0	1	0	0
1	58						2	0	1	0	0
1	57						2	0	1	0	0
0	57						2	0	1	1	0
0	57						2	0	1	0	0
1	58						2	0	1	0	0
1	56						2	0	1	0	0
1	52						2	0	1	0	0
1	59						2	0	1	0	0
0	56						2	0	1	0	0
0	54						2	0	1	1	0
1	54						2	0	1	1	0
0	55						2	0	1	0	0
1	59						2	0	1	1	0
0	59						2	0	1	1	0
0	59						2	0	1	0	0
0	51						2	0	1	1	0
1	57						2	0	1	1	0
1	60						2	0	1	0	0
1	57						2	0	1	0	0
1	59						2	0	1	0	0
1	56						2	0	1	0	0
0	54						2	0	1	1	0
1	53	2	1	2	3	4	2	0	0	1	1	4	3	5	2	4	4	3	2	2	3	4	2	3	4
1	56	3	3	2	5	5	2	0	0	0	1	3	4	2	4	4	4	4	1	5	5	5	4	4	4
1	60	4	1	5	5	5	2	0	0	0	1	3	5	5	5	5	5	5	5	5	5	5	5	5	5
1	56	3	1		2	2	2	0	0	0	1	2	5	5	5	5	5	5	5	5	5	5	5	5	5
1	56		1				2	0	0	1	1	2
0	53	4	1	1	3	5	2	0	0	0	1	1	3	3	2	3	3	2	3	2	3	2	2	3	2
1	57	5	1	4	4	2	2	0	0	0	1	1	5	5	5	5	5	5	5	5	5	5	5	5	5
1	52						2	0	0	1	0
0	51						2	0	0	1	0
0	53						2	0	0	1	0
1	57						2	0	0	0	0
1	57						2	0	0	1	0
1	58						2	0	0	1	0
1	60						2	0	0	0	0
1	58						2	0	0	0	0
1	60						2	0	0	0	0
1	58						2	0	0	0	0
1	54						2	0	0	0	0
1	53						2	0	0	0	0
1	59						2	0	0	0	0
1	52						2	0	0	0	0
1	53						2	0	0	1	0
1	58						2	0	0	0	0
1	52						2	0	0	1	0
1	60						2	0	0	1	0
1	57						2	0	0	0	0
1	57						2	0	0	1	0

## Sheet: codebook
Type of variable	Variable	Coding
1. Characteristics	gender	0=female,1=male
	age	in years
	region	0=rural,1=urban
	prty	0=single,1=group
2. Research topics (following the questionnaire)	dekubitus	1 to 5 (Likert scale "++" to "--")
	migranten	1 to 5 (Likert scale "++" to "--")
	anmie	1 to 5 (Likert scale "++" to "--")
	hypertonie	1 to 5 (Likert scale "++" to "--")
	multimorbid	1 to 5 (Likert scale "++" to "--")
	placebo	1 to 5 (Likert scale "++" to "--")
	agb	1 to 5 (Likert scale "++" to "--")
3. Type of research	diags	1 to 5 (Likert scale "++" to "--")
	thers	1 to 5 (Likert scale "++" to "--")
	guidelines	1 to 5 (Likert scale "++" to "--")
4. Methods in research	quals	1 to 5 (Likert scale "++" to "--")
	intervs	1 to 5 (Likert scale "++" to "--")
	beobs	1 to 5 (Likert scale "++" to "--")
5. Facilitators	fincomp	1 to 5 (Likert scale "++" to "--")
	time	1 to 5 (Likert scale "++" to "--")
	topic	1 to 5 (Likert scale "++" to "--")
	network	1 to 5 (Likert scale "++" to "--")
	fuedoc	1 to 5 (Likert scale "++" to "--")
6. Type of participation	written	0=phone;1=survey
7. Willingness to participate in research	researchinterest	0=no,1=yes
